# Supplementary material for: Automatic brain-tumor diagnosis using cascaded deep convolutional neural networks with symmetric U-Net and asymmetric residual-blocks
Source: Sci Rep. 2024 Apr 25;14:9501. doi: 10.1038/s41598-024-59566-7 (PMC11045751; doi:10.1038/s41598-024-59566-7)
Supplement: Supplementary file 1 — Supplementary Information. [file 41598_2024_59566_MOESM1_ESM.zip]

Archive with 30 entries (30 files):
- jabbrv-ltwa-all.ldf
- jabbrv-ltwa-en.ldf
- jabbrv.sty
- naturemag-doi.bst
- sample.bib
- wlscirep.cls
- main.tex
- stream.jpg
- Figures/Figure-06.jpg
- Figures/Figure-007.jpg
- Figures/Figure-011.jpg
- Figures/Figure-0021.jpg
- Figures/Figure-02.jpg
- Figures/Figure-04.jpg
- Figures/Figure-05.jpg
- Figures/Figure-0022.jpg
- Figures/Figure-041.jpg
- Figures/Figure-051.jpg
- Figures/Figure-0511.jpg
- Figures/Figure-0513.jpg
- Figures/PRDCNN.jpg
- Figures/result.jpg
- Figures/Results.jpg
- Figures/Figure-001.jpg
- Figures/Figure-055.jpg
- Figures/Figure-001a.jpg
- Figures/Figure-01.jpg
- Figures/Figure-01xxx.jpg
- Figures/Figure-002.jpg
- Figures/Preprocessing.jpg
