# Supplementary material for: Automatic brain-tumor diagnosis using cascaded deep convolutional neural networks with symmetric U-Net and asymmetric residual-blocks
Source: Sci Rep. 2024 Apr 25;14:9501. doi: 10.1038/s41598-024-59566-7 (PMC11045751; doi:10.1038/s41598-024-59566-7)
Supplement: Supplementary file 1 — Supplementary Information. [file 41598_2024_59566_MOESM1_ESM.zip › sample.bib]

@INPROCEEDINGS{mahmoud2016a,
	author  = "Mahmoud Khaled Abd-Ellah and Ali Ismail Awad and Ashraf A. M. Khalaf and Hesham F. A. Hamed",
	title   = {Classification of brain tumor {MRIs} using a kernel support vector machine},
	booktitle = "Building Sustainable Health Ecosystems: 6th International Conference on Well-Being in the Information Society, WIS 2016, CCIS",
	volume  = "636",
	number  = "   ",
	pages   = {151--160},
	year    = "2016",	
	doi="10.1007/978-3-319-44672-1_13",
}

@article{Mohamad2017,
	author  = "Mohammad Havaei and Axel Davy and David Warde-Farley and Antoine Biard and Aaron Courville and Yoshua Bengio and Chris Pal and Pierre-Marc Jodoin and Hugo Larochelle",
	title   = {Brain tumor segmentation with deep neural networks},
	journal = "Medical Image Analysis",
	volume  = "35",
	number  = " ",
	pages   = {18--31},
	year    = "2017",
	doi="https://doi.org/10.1016/j.media.2016.05.004",
	
}


@INPROCEEDINGS{mahmoud2016D,
	author  = "Mahmoud Khaled Abd-Ellah and Ali Ismail Awad and Ashraf A. M. Khalaf and Hesham F. A. Hamed",
	title   = {Design and implementation of a computer-aided diagnosis system for brain tumor classification},
	booktitle = "2016 28th International Conference on Microelectronics (ICM)",
	pages   = {73--76},
	month="Dec",
	year    = "2016",
	doi="https://doi.org/10.1109/ICM.2016.7847911",
	ISSN="",	
}


@INPROCEEDINGS{Adri2016,
	author  = "Adri`a Casamitjana and Santi Puch and Asier Aduriz and Ver´onica Vilaplana",
	title   = {{3D} convolutional neural networks for brain tumor segmentation: {A} comparison of multi-resolution architectures},
	booktitle = "Brainlesion: Glioma, Multiple Sclerosis, Stroke and Traumatic Brain Injuries: Second International Workshop, BrainLes 2016, with the Challenges on BRATS, ISLES and mTOP 2016, Held in Conjunction with MICCAI 2016, Athens, Greece, October 17, 2016, Revised Selected Papers",
	pages   = {150--161},
	year    = "2016",	
	doi="https://doi.org/10.1007/978-3-319-55524-9_15",
}

@INPROCEEDINGS{Zhao2016,
	author  = "Xiaomei Zhao and Yihong Wu and Guidong Song and Zhenye Li and Yong Fan and Yazhuo Zhang",
	title   = {Brain tumor segmentation	using a fully convolutional neural network with conditional random fields},
	booktitle = "Brainlesion: Glioma, Multiple Sclerosis, Stroke and Traumatic Brain Injuries: Second International Workshop, BrainLes 2016, with the Challenges on BRATS, ISLES and mTOP 2016, Held in Conjunction with MICCAI 2016, Athens, Greece, October 17, 2016, Revised Selected Papers",
	pages   = {75--87},
	year    = "2016",	
	doi="https://doi.org/10.1007/978-3-319-55524-9_8",
}

@INPROCEEDINGS{Pereira2017,
	author="S. Pereira and A. Oliveira and V. Alves and C. A. Silva",
	title={On hierarchical brain tumor segmentation in {MRI} using fully convolutional neural networks: {A} preliminary study},
	booktitle="2017 IEEE 5th Portuguese Meeting on Bioengineering (ENBENG)",	
	pages={1--4},
	month="Feb",
	year="2017",
	doi="https://doi.org/10.1109/ENBENG.2017.7889452",	
}

@ARTICLE{Pereira2016,
	author="S. Pereira and A. Pinto and V. Alves and C. A. Silva",
	title={Brain tumor segmentation using convolutional neural networks in {MRI} images},
	journal="IEEE Transactions on Medical Imaging",
	volume="35",
	number="5",
	pages={1240--1251},
	month="May",
	year="2016",
	doi="https://doi.org/10.1109/TMI.2016.2538465",
	ISSN="0278-0062",
}

@INPROCEEDINGS{Alexandre2015,
	author  = "Alexandre de Brebisson and Giovanni Montana",
	title   = {Deep neural networks for anatomical brain segmentation},
	booktitle = "2015 IEEE Conference on Computer Vision and Pattern Recognition Workshops (CVPRW) ",
	pages   = {20--28},
	month="June",
	year    = "2015",	
	doi="https://doi.org/10.1109/CVPRW.2015.7301312",
	ISSN="2160-7508",	
}

@INPROCEEDINGS{Zhe2016,
	author  = "Zhe Xiao and Ruohan Huang and Yi Ding and Tian Lan and RongFeng Dong and Zhiguang Qin and Xinjie Zhang and Wei Wang",
	title   = {A deep learning-based segmentation method for brain tumor in {MR} images},
	booktitle = "2016 IEEE 6th International Conference on Computational Advances in Bio and Medical Sciences (ICCABS)",
	pages   = {1--6},
	year    = "2016",	
	doi="https://doi.org/10.1109/ICCABS.2016.7802771",
}

@Incollection{Randhawa2016,
	author="Randhawa, Ramandeep S.
	and Modi, Ankit
	and Jain, Parag
	and Warier, Prashant",
	editor="Crimi, Alessandro
	and Menze, Bjoern
	and Maier, Oskar
	and Reyes, Mauricio
	and Winzeck, Stefan
	and Handels, Heinz",
	title={Improving boundary classification for brain tumor segmentation and longitudinal disease progression},
	bookTitle="Brainlesion: Glioma, Multiple Sclerosis, Stroke and Traumatic Brain Injuries: Second International Workshop, BrainLes 2016, with the Challenges on BRATS, ISLES and mTOP 2016, Held in Conjunction with MICCAI 2016, Athens, Greece, October 17, 2016, Revised Selected Papers",
	pages={65--74},
	year="2016",
	isbn="978-3-319-55524-9",
	doi="https://doi.org/10.1007/978-3-319-55524-9_7",
	publisher="Springer International Publishing",
	//address="Cham",
}

@article{Sergey2015,
	author    = "Sergey Ioffe and Christian Szegedy",
	title     = {Batch Normalization: Accelerating Deep Network Training by Reducing
	Internal Covariate Shift},
	journal   = "CoRR",
	volume    = "abs/1502.03167",
	year      = "2015",
	url       = "http://arxiv.org/abs/1502.03167",
	archivePrefix = "arXiv",
	eprint    = "1502.03167",
	//timestamp = "Mon, 13 Aug 2018 16:47:06 +0200",
}

@InProceedings{He2016,
	author="He, Kaiming
	and Zhang, Xiangyu
	and Ren, Shaoqing
	and Sun, Jian",
	editor="Leibe, Bastian
	and Matas, Jiri
	and Sebe, Nicu
	and Welling, Max",
	title="Identity Mappings in Deep Residual Networks",
	booktitle="Computer Vision -- ECCV 2016",
	year="2016",
	publisher="Springer International Publishing",
	address="Cham",
	pages="630--645",
	isbn="978-3-319-46493-0"
}

@article{Jayadevappa2011,
	author = "D. Jayadevappa and S. Srinivas Kumar and D. S. Murty",
	title = {Medical image segmentation algorithms using deformable models: A review},
	journal = "IETE Technical Review",
	volume = "28",
	number = "3",
	pages = {248--255},
	year  = "2011",
	publisher = "Taylor & Francis",
	doi="https://doi.org/10.4103/0256-4602.81244",
},

@article{Sepideh2015,
	author = "Sepideh Yazdani and Rubiyah Yusof and Alireza Karimian and Mohsen Pashna and Amirshahram Hematian",
	title = {Image segmentation methods and applications in {MRI} brain images},
	journal = "IETE Technical Review",
	volume = "32",
	number = "6",
	pages = {413--427},
	year = "2015",
	doi="https://doi.org/10.1080/02564602.2015.1027307",
	//URL = "http://dx.doi.org/10.1080/02564602.2015.1027307",
	//eprint = "http://dx.doi.org/10.1080/02564602.2015.1027307",
},

@article{Nelly2013,
	author = "Nelly Gordillo and Eduard Montseny and Pilar Sobrevilla",
	title = {State of the art survey on {MRI} brain tumor segmentation},
	journal = "Magnetic Resonance Imaging ",
	volume = "31",
	number = "8",
	pages = {1426--1438},
	year = "2013",
	note = "",
	issn = "0730-725X",
	doi = "http://dx.doi.org/10.1016/j.mri.2013.05.002",
	//url = "http://www.sciencedirect.com/science/article/pii/S0730725X13001872",
},

@article{Ali2016,
	author = "Ali Işın and Cem Direkoğlu and Melike Şah",
	title = {Review of {MRI-based} brain tumor image segmentation using deep learning methods},
	journal = "Procedia Computer Science",
	volume = "102",
	number = "Supplement C",
	pages = {317--324},
	year = "2016",
	//note = "12th International Conference on Application of Fuzzy Systems and Soft Computing, ICAFS 2016, 29-30 August 2016, Vienna, Austria",
	issn = "1877-0509",
	doi = "https://doi.org/10.1016/j.procs.2016.09.407",
	//url = "http://www.sciencedirect.com/science/article/pii/S187705091632587X",	
},

@article{Liu2014,
	author = "Jin Liu and Min Li and Jianxin Wang and Fangxiang Wu and Tianming Liu and and Yi Pan",
	title = {A Survey of {MRI-based} brain tumor segmentation methods},
	journal = "Tsinghua Science and Technology",
	volume = "19 ",
	number = "6 ",
	pages = {578--595},
	year = "2014",
	//note = " ",
	issn = "1007-0214 ",
	//url = "",	
	doi = "10.1109/TST.2014.6961028",
},

@article{MOHAN2018,
	author = "Geethu Mohan and M. Monica Subashini",
	title = {{MRI} based medical image analysis: Survey on brain tumor grade classification},
	journal = "Biomedical Signal Processing and Control",
	volume = "39",
	number = "Supplement C",
	pages = {139--161},
	year = "2018",
	issn = "1746-8094",
	doi = "https://doi.org/10.1016/j.bspc.2017.07.007",
	//url = "http://www.sciencedirect.com/science/article/pii/S1746809417301398",	
}

@Article{Soltaninejad2017,
	author="Soltaninejad, Mohammadreza
	and Yang, Guang
	and Lambrou, Tryphon
	and Allinson, Nigel
	and Jones, Timothy L.
	and Barrick, Thomas R.
	and Howe, Franklyn A.
	and Ye, Xujiong",
	title={Automated brain tumour detection and segmentation using superpixel-based extremely randomized trees in FLAIR {MRI}},
	journal="International Journal of Computer Assisted Radiology and Surgery",
	volume="12",
	number="2",
	pages={183--203},
	month="Feb",
	day="01",
	year="2017",
	issn="1861-6429",
	doi="10.1007/s11548-016-1483-3",
},

@inproceedings{Dong2017ABT,
	title={Automatic Brain Tumor Detection and Segmentation Using {U-Net} Based Fully Convolutional Networks},
	author={Hao Dong and Guang Yang and Fangde Liu and Yuanhan Mo and Yike Guo},
	editor="Vald{\'e}s Hern{\'a}ndez, Mar{\'i}a
and Gonz{\'a}lez-Castro, V{\'i}ctor",
	booktitle={Medical Image Understanding and Analysis},
	publisher="Springer International Publishing",
    address="Cham",
    pages="506--517",
	year={2017},
	isbn="978-3-319-60964-5"
}

@article{Hai2018BTS,
	author = {Hai Thanh Le and Hien Thi-Thu Pham},
	title = {Brain tumour segmentation using {U-Net} based fully convolutional networks and extremely randomized trees},
	journal = {Vietnam Journal of Science, Technology and Engineering},
	volume = {60},
	number = {3},
	year = {2018},
	keywords = {},
	doi = {https://doi.org/10.31276/VJSTE.60(3).19},
	pages = {19--25}
}

@inproceedings{Wang2018ABT,
	author="Wang, Guotai and Li, Wenqi and Ourselin, S{\'e}bastien and Vercauteren, Tom",
	editor="Crimi, Alessandro and Bakas, Spyridon and Kuijf, Hugo and Keyvan, Farahani and Reyes, Mauricio and van Walsum, Theo",
	title="Automatic Brain Tumor Segmentation Using Convolutional Neural Networks with Test-Time Augmentation",
	booktitle="Brainlesion: Glioma, Multiple Sclerosis, Stroke and Traumatic Brain Injuries",
	year="2019",
	publisher="Springer International Publishing",
	address="Cham",
	pages={61--72},
	isbn="978-3-030-11726-9",
	doi = {https://doi.org/10.1007/978-3-030-11726-9_6},
},


@ARTICLE{Miller1993OLF,
	author={J. W. {Miller} and R. {Goodman} and P. {Smyth}},
	journal={IEEE Transactions on Information Theory},
	title={On loss functions which minimize to conditional expected values and posterior probabilities},
	year={1993},
	volume={39},
	number={4},
	pages={1404--1408},
	doi={10.1109/18.243457},
	ISSN={0018-9448},
	month={July},
},

@article{He2015DDR,
	author    = {Kaiming He and
	Xiangyu Zhang and
	Shaoqing Ren and
	Jian Sun},
	title     = {Delving Deep into Rectifiers: Surpassing Human-Level Performance on
	ImageNet Classification},
	journal   = { Computer Vision and Pattern Recognition},
	volume    = {abs/1502.01852},
	year      = {2015},
	url       = {http://arxiv.org/abs/1502.01852},
	archivePrefix = {arXiv},
	eprint    = {1502.01852},
}

@article{Dahshan2010hit,
	author  = "El-Sayed Ahmed El-Dahshan and Tamer Hosny and Abdel-Badeeh M. Salem",
	title   = {Hybrid intelligent techniques for {MRI} brain images classification},
	journal = "Digital Signal Processing",
	volume  = "20",
	number  = "2",
	pages   = {433--441},
	year    = "2010",
	//url="https://doi.org/10.1016/j.dsp.2009.07.002",	
}

@article{Zhang2011hmf,
	author  = "Yudong Zhang and Zhengchao Dong and Lenan Wua and Shuihua Wanga",
	title   = {A hybrid method for {MRI} brain image classification},
	journal = "Expert Systems with Applications",
	volume  = "38",
	number  = "8",
	pages   = {10049--10053},
	year    = "2011",
	//url="https://doi.org/10.1016/j.eswa.2011.02.012",	
}

@article{Sarith2013cmb,
	author  = "M. Saritha and K. Paul Joseph and Abraham T. Mathew",
	title   = {Classification of {MRI} brain images using combined wavelet entropy based spider web plots and probabilistic neural network},
	journal = "Pattern Recognition Letters",
	volume  = "34",
	number  = "16",
	pages   = {2151--2156},
	year    = "2013",
	//url="https://doi.org/10.1016/j.patrec.2013.08.017",	
}

@article{Yang2015acb,
	author  = "Gelan Yang and Yudong Zhang and Jiquan Yang and Genlin Ji and Zhengchao Dong and Shuihua Wang and Chunmei Feng and Qiong Wang",
	title   = {Automated classification of brain images using wavelet-energy and biogeography-based optimization},
	journal = "Multimedia Tools and Applications",
	volume  = "26",
	number  = "  ",
	pages   = {1--17},
	month="May",
	year    = " 2015",
	//url="https://doi.org/10.1007/s11042-015-2649-7",	
}

@article{Hashem2013rab,
	author  = "Hashem Kalbkhani and Mahrokh G. Shayesteh and Behrooz Zali-Vargahan",
	title   = {Robust algorithm for brain magnetic resonance image {(MRI)} classification based on {GARCH} variances series},
	journal = "Biomedical Signal Processing and Control",
	volume  = "8",
	number  = "6",
	pages   = {909--919},
	year    = "2013",
	//url="https://doi.org/10.1016/j.bspc.2013.09.001",
}

@article{Mahmoud2018tpmd,
	author="Mahmoud Khaled Abd-Ellah and Ali Ismail Awad and Ashraf A. M. Khalaf and Hesham F. A. Hamed",
	journal={EURASIP Journal on Image and Video Processing},
	title={Two-phase multi-model automatic brain tumour diagnosis system from magnetic resonance images using convolutional neural networks},
	year={2018},
	volume={97},
	number={1},
	pages={1--10},
	issn = {1687-5281},
	//doi = {10.1186/s13640-018-0332-4}}

@article{Heba2018CUD,
	author  = "Heba Mohsen and El-Sayed A. El-Dahshan and El-Sayed M. El-Horbaty and Abdel-Badeeh M. Salem",
	title   = {Classification using deep learning neural networks for brain tumors},
	journal = "Future Computing and Informatics Journal",
	volume  = "3",
	pages   = {68--71},
	year    = "2018",
	//url="https://doi.org/10.1016/j.fcij.2017.12.001",
},

@article{MADABHUSHI2016IAM,
	title = "Image analysis and machine learning in digital pathology: Challenges and opportunities",
	journal = "Medical Image Analysis",
	volume = "33",
	pages = "170 - 175",
	year = "2016",
	note = "20th anniversary of the Medical Image Analysis journal (MedIA)",
	issn = "1361-8415",
	doi = "https://doi.org/10.1016/j.media.2016.06.037",
	author = "Anant Madabhushi and George Lee",
}

@article{Hinton2006FLA,
	author = {Hinton, Geoffrey E. and Osindero, Simon and Teh, Yee-Whye},
	title = {A Fast Learning Algorithm for Deep Belief Nets},
	journal = {Neural Comput.},
	issue_date = {July 2006},
	volume = {18},
	number = {7},
	year = {2006},
	issn = {0899-7667},
	pages = {1527--1554},
	numpages = {28},
	doi = {10.1162/neco.2006.18.7.1527},
	acmid = {1161605},
	publisher = {MIT Press},
	address = {Cambridge, MA, USA},
} 

@article{SUK2017DEL,
	title = "Deep ensemble learning of sparse regression models for brain disease diagnosis",
	journal = "Medical Image Analysis",
	volume = "37",
	pages = "101 - 113",
	year = "2017",
	issn = "1361-8415",
	doi = "https://doi.org/10.1016/j.media.2017.01.008",
	author = "Heung-Il Suk and Seong-Whan Lee and Dinggang Shen",
}

@article{Barboriak2015,
	title   = "Data From RIDER NEURO MRI",
	journal = " The Cancer Imaging Archive  ",
	volume  = "",
	number  = " ",
	pages   = " ",
	year    = "2015",
	author  = "Barboriak and Daniel",
	//doi     = "http://doi.org/10.7937/K9/TCIA.2015.VOSN3HN1 ",
},

@article{Devasena2013eca,
	author="Lakshmi Devasena, C. and Hemalatha, M.",
	title="Efficient computer aided diagnosis of abnormal parts detection in magnetic resonance images using hybrid abnormality detection algorithm",
	journal="Central European Journal of Computer Science",
	year="2013",
	volume="3",
	number="3",
	pages={117--128},
	doi="10.2478/s13537-013-0107-z",
	//url="http://dx.doi.org/10.2478/s13537-013-0107-z",
},

@article{Patil2013CAD,
	author 			= "Sonali Patil and V. R. Udupi",
	title 			= "A COMPUTER AIDED DIAGNOSTIC SYSTEM FOR CLASSIFICATION OF BRAINTUMORS USING TEXTURE FEATURES AND PROBABILISTIC NEURAL NETWORK",
	journal 	= "International Journal of Computer Science Engineering and Information Technology Research (IJCSEITR)",
	year 			= "2013",
	volume			= "3",
	pages 			= "61 --66",
	//doi 			= {},
	//url 			= {},
}

@article{Arakeri2015CAD,
	author="Arakeri, Megha. P. and Reddy, G. Ram Mohana",
	title="Computer-aided diagnosis system for tissue characterization of brain tumor on magnetic resonance images",
	journal="Signal, Image and Video Processing",
	year="2015",
	volume="9",
	number="2",
	pages={409--425},
	doi="10.1007/s11760-013-0456-z",
	//url="http://dx.doi.org/10.1007/s11760-013-0456-z",
},

@article{Goswami2013BTD,
	author  = "S. Goswami and L. K. P. Bhaiya",
	title   = "Brain Tumor Detection using Unsupervised Learning based Neural Network",
	journal = "2013 International Conference on Communication Systems and Network Technologies, IEEE ",
	volume  = "",
	number  = "",
	pages   = "573--577",
	year    = " 2013",
	//doi     = "10.1109/CSNT.2013.123",
}

@article{Deepa2012ANN,
	author  = "S.N.Deepa and B.Aruna Devi",
	title   = "Artificial Neural Networks design for Classification of Brain Tumour",
	journal = "2012 International Conference on Computer Communication and Informatics (ICCCI -2012), IEEE ",
	volume  = "",
	number  = "",
	pages   = "1 -- 6",
	year    = " 10-12 Jan. 2012",
	//doi     = "10.1109/ICCCI.2012.6158908",
	
}

@ARTICLE{Menze2015MBT,
	author={B. H. {Menze} and A. {Jakab} and S. {Bauer} and J. {Kalpathy-Cramer} and K. {Farahani} and J. {Kirby} and Y. {Burren} and N. {Porz} and J. {Slotboom} and R. {Wiest} and L. {Lanczi} and E. {Gerstner} and M. {Weber} and T. {Arbel} and B. B. {Avants} and N. {Ayache} and P. {Buendia} and D. L. {Collins} and N. {Cordier} and J. J. {Corso} and A. {Criminisi} and T. {Das} and H. {Delingette} and Ç. {Demiralp} and C. R. {Durst} and M. {Dojat} and S. {Doyle} and J. {Festa} and F. {Forbes} and E. {Geremia} and B. {Glocker} and P. {Golland} and X. {Guo} and A. {Hamamci} and K. M. {Iftekharuddin} and R. {Jena} and N. M. {John} and E. {Konukoglu} and D. {Lashkari} and J. A. {Mariz} and R. {Meier} and S. {Pereira} and D. {Precup} and S. J. {Price} and T. R. {Raviv} and S. M. S. {Reza} and M. {Ryan} and D. {Sarikaya} and L. {Schwartz} and H. {Shin} and J. {Shotton} and C. A. {Silva} and N. {Sousa} and N. K. {Subbanna} and G. {Szekely} and T. J. {Taylor} and O. M. {Thomas} and N. J. {Tustison} and G. {Unal} and F. {Vasseur} and M. {Wintermark} and D. H. {Ye} and L. {Zhao} and B. {Zhao} and D. {Zikic} and M. {Prastawa} and M. {Reyes} and K. {Van Leemput}},
	journal={IEEE Transactions on Medical Imaging},
	title={The Multimodal Brain Tumor Image Segmentation Benchmark (BRATS)},
	year={2015},
	volume={34},
	number={10},
	pages={1993-2024},
	doi={10.1109/TMI.2014.2377694},
	ISSN={0278-0062},
	month={Oct},}

@ARTICLE{Gooya2012GIS, 
	author={A. {Gooya} and K. M. {Pohl} and M. {Bilello} and L. {Cirillo} and G. {Biros} and E. R. {Melhem} and C. {Davatzikos}}, 
	journal={IEEE Transactions on Medical Imaging}, 
	title={GLISTR: Glioma Image Segmentation and Registration}, 
	year={2012}, 
	volume={31}, 
	number={10}, 
	pages={1941-1954}, 
	doi={10.1109/TMI.2012.2210558}, 
	ISSN={0278-0062}, 
	month={Oct},}

@InProceedings{Menze2010GMB,
	author="Menze, Bjoern H.
	and van Leemput, Koen
	and Lashkari, Danial
	and Weber, Marc-Andr{\'e}
	and Ayache, Nicholas
	and Golland, Polina",
	editor="Jiang, Tianzi
	and Navab, Nassir
	and Pluim, Josien P. W.
	and Viergever, Max A.",
	title="A Generative Model for Brain Tumor Segmentation in Multi-Modal Images",
	booktitle="Medical Image Computing and Computer-Assisted Intervention -- MICCAI 2010",
	year="2010",
	publisher="Springer Berlin Heidelberg",
	address="Berlin, Heidelberg",
	pages="151--159",
	isbn="978-3-642-15745-5"
}

@article{PRASTAWA2004BTS,
	title = "A brain tumor segmentation framework based on outlier detection",
	journal = "Medical Image Analysis",
	volume = "8",
	number = "3",
	pages = "275 - 283",
	year = "2004",
	note = "Medical Image Computing and Computer-Assisted Intervention - MICCAI 2003",
	issn = "1361-8415",
	doi = "https://doi.org/10.1016/j.media.2004.06.007",
	author = "Marcel Prastawa and Elizabeth Bullitt and Sean Ho and Guido Gerig"
}

@InProceedings{Prastawa2003REB,
	author="Prastawa, Marcel
	and Bullitt, Elizabeth
	and Ho, Sean
	and Gerig, Guido",
	editor="Ellis, Randy E.
	and Peters, Terry M.",
	title="Robust Estimation for Brain Tumor Segmentation",
	booktitle="Medical Image Computing and Computer-Assisted Intervention - MICCAI 2003",
	year="2003",
	publisher="Springer Berlin Heidelberg",
	address="Berlin, Heidelberg",
	pages="530--537",
	isbn="978-3-540-39903-2"
}

@article{KHOTANLOU2009BTS,
	title = "3D brain tumor segmentation in MRI using fuzzy classification, symmetry analysis and spatially constrained deformable models",
	journal = "Fuzzy Sets and Systems",
	volume = "160",
	number = "10",
	pages = "1457 - 1473",
	year = "2009",
	note = "Special Issue: Fuzzy Sets in Interdisciplinary Perception and Intelligence",
	issn = "0165-0114",
	doi = "https://doi.org/10.1016/j.fss.2008.11.016",
	author = "Hassan Khotanlou and Olivier Colliot and Jamal Atif and Isabelle Bloch"
}

@Article{Popuri2012VBT,
	author="Popuri, Karteek
	and Cobzas, Dana
	and Murtha, Albert
	and J{\"a}gersand, Martin",
	title="3D variational brain tumor segmentation using Dirichlet priors on a clustered feature set",
	journal="International Journal of Computer Assisted Radiology and Surgery",
	year="2012",
	month="Jul",
	day="01",
	volume="7",
	number="4",
	pages="493--506",
	issn="1861-6429",
	doi="10.1007/s11548-011-0649-2",
}

@InProceedings{Parisot2012JTS,
	author="Parisot, Sarah
	and Duffau, Hugues
	and Chemouny, St{\'e}phane
	and Paragios, Nikos",
	editor="Ayache, Nicholas
	and Delingette, Herv{\'e}
	and Golland, Polina
	and Mori, Kensaku",
	title="Joint Tumor Segmentation and Dense Deformable Registration of Brain MR Images",
	booktitle="Medical Image Computing and Computer-Assisted Intervention -- MICCAI 2012",
	year="2012",
	publisher="Springer Berlin Heidelberg",
	address="Berlin, Heidelberg",
	pages="651--658",
	isbn="978-3-642-33418-4"
}

@INPROCEEDINGS{Subbanna2014IMM, 
	author={N. {Subbanna} and D. {Precup} and T. {Arbel}}, 
	booktitle={2014 IEEE Conference on Computer Vision and Pattern Recognition}, 
	title={Iterative Multilevel MRF Leveraging Context and Voxel Information for Brain Tumour Segmentation in MRI}, 
	year={2014}, 
	volume={}, 
	number={}, 
	pages={400-405}, 
	doi={10.1109/CVPR.2014.58}, 
	ISSN={1063-6919}, 
	month={June},}

@InProceedings{Subbanna2013HPG,
	author="Subbanna, Nagesh K.
	and Precup, Doina
	and Collins, D. Louis
	and Arbel, Tal",
	editor="Mori, Kensaku
	and Sakuma, Ichiro
	and Sato, Yoshinobu
	and Barillot, Christian
	and Navab, Nassir",
	title="Hierarchical Probabilistic Gabor and MRF Segmentation of Brain Tumours in MRI Volumes",
	booktitle="Medical Image Computing and Computer-Assisted Intervention -- MICCAI 2013",
	year="2013",
	publisher="Springer Berlin Heidelberg",
	address="Berlin, Heidelberg",
	pages="751--758",
	isbn="978-3-642-40811-3"
}

@InProceedings{Goetz2014ERT,
	author="Goetz, M. , Weber, C. , Bloecher, J. , Stieltjes, B. , Meinzer, H.-P. , Maier-Hein, K.",
	title="Extremely randomized trees based brain tumor segmentation.",
	booktitle="In: Proceedings MICCAI BraTS (Brain Tumor Segmentation Challenge)",
	year="2014",
	pages="6--11",
}

@InProceedings{Kleesiek2014IFM,
	author="Kleesiek, J. , Biller, A. , Urban, G. , Kothe, U. , Bendszus, M. , Hamprecht, F.A. ",
	title="ilastik for multi-modal brain tumor segmentation.",
	booktitle="In: Proceedings MICCAI BraTS (Brain Tumor Segmentation Challenge)",
	year="2014",
	pages="12--17",
}

@INPROCEEDINGS{Havaei2014EIB, 
	author={M. {Havaei} and P. {Jodoin} and H. {Larochelle}}, 
	booktitle={2014 22nd International Conference on Pattern Recognition}, 
	title={Efficient Interactive Brain Tumor Segmentation as Within-Brain kNN Classification}, 
	year={2014}, 
	volume={}, 
	number={}, 
	pages={556-561}, 
	doi={10.1109/ICPR.2014.106}, 
	ISSN={1051-4651}, 
	month={Aug},}

@ARTICLE{Hamamci2012TSB, 
	author={A. {Hamamci} and N. {Kucuk} and K. {Karaman} and K. {Engin} and G. {Unal}}, 
	journal={IEEE Transactions on Medical Imaging}, 
	title={Tumor-Cut: Segmentation of Brain Tumors on Contrast Enhanced MR Images for Radiosurgery Applications}, 
	year={2012}, 
	volume={31}, 
	number={3}, 
	pages={790-804}, 
	doi={10.1109/TMI.2011.2181857}, 
	ISSN={0278-0062}, 
	month={March},}

@INPROCEEDINGS{Li2012LPW, 
	author={H. {Li} and Y. {Fan}}, 
	booktitle={2012 9th IEEE International Symposium on Biomedical Imaging (ISBI)}, 
	title={Label propagation with robust initialization for brain tumor segmentation}, 
	year={2012}, 
	volume={}, 
	number={}, 
	pages={1715-1718}, 
	doi={10.1109/ISBI.2012.6235910}, 
	ISSN={1945-8452}, 
	month={May},}

@INPROCEEDINGS{Ruan2007TSF, 
	author={S. {Ruan} and S. {Lebonvallet} and A. {Merabet} and J. {Constans}}, 
	booktitle={2007 4th IEEE International Symposium on Biomedical Imaging: From Nano to Macro}, 
	title={TUMOR SEGMENTATION FROM A MULTISPECTRAL MRI IMAGES BY USING SUPPORT VECTOR MACHINE CLASSIFICATION}, 
	year={2007}, 
	volume={}, 
	number={}, 
	pages={1236-1239}, 
	doi={10.1109/ISBI.2007.357082}, 
	ISSN={1945-7928}, 
	month={April},}

@INPROCEEDINGS{Girshick2014RFH, 
	author={R. {Girshick} and J. {Donahue} and T. {Darrell} and J. {Malik}}, 
	booktitle={2014 IEEE Conference on Computer Vision and Pattern Recognition}, 
	title={Rich Feature Hierarchies for Accurate Object Detection and Semantic Segmentation}, 
	year={2014}, 
	volume={}, 
	number={}, 
	pages={580-587}, 
	doi={10.1109/CVPR.2014.81}, 
	ISSN={1063-6919}, 
	month={June},}

@article{Krizhevsky2017ICW,
	author = {Krizhevsky, Alex and Sutskever, Ilya and Hinton, Geoffrey E.},
	title = {ImageNet Classification with Deep Convolutional Neural Networks},
	journal = {Commun. ACM},
	issue_date = {June 2017},
	volume = {60},
	number = {6},
	month = may,
	year = {2017},
	issn = {0001-0782},
	pages = {84--90},
	numpages = {7},
	doi = {10.1145/3065386},
	acmid = {3065386},
	publisher = {ACM},
	address = {New York, NY, USA},
} 

@INPROCEEDINGS{Long2015FCN, 
	author={J. {Long} and E. {Shelhamer} and T. {Darrell}}, 
	booktitle={2015 IEEE Conference on Computer Vision and Pattern Recognition (CVPR)}, 
	title={Fully convolutional networks for semantic segmentation}, 
	year={2015}, 
	volume={}, 
	number={}, 
	pages={3431-3440}, 
	doi={10.1109/CVPR.2015.7298965}, 
	ISSN={1063-6919}, 
	month={June},}

@INPROCEEDINGS{Zheng2015CRF, 
	author={S. {Zheng} and S. {Jayasumana} and B. {Romera-Paredes} and V. {Vineet} and Z. {Su} and D. {Du} and C. {Huang} and P. H. S. {Torr}}, 
	booktitle={2015 IEEE International Conference on Computer Vision (ICCV)}, 
	title={Conditional Random Fields as Recurrent Neural Networks}, 
	year={2015}, 
	volume={}, 
	number={}, 
	pages={1529-1537}, 
	doi={10.1109/ICCV.2015.179}, 
	ISSN={2380-7504}, 
	month={Dec},}

@INPROCEEDINGS{Liu2015SIS, 
	author={Z. {Liu} and X. {Li} and P. {Luo} and C. {Loy} and X. {Tang}}, 
	booktitle={2015 IEEE International Conference on Computer Vision (ICCV)}, 
	title={Semantic Image Segmentation via Deep Parsing Network}, 
	year={2015}, 
	volume={}, 
	number={}, 
	pages={1377-1385}, 
	doi={10.1109/ICCV.2015.162}, 
	ISSN={2380-7504}, 
	month={Dec},}

@Inproceedings{Zikic2014SBT,
	author = {Zikic, Darko and Ioannou, Yani and Criminisi, Antonio and Brown, Matthew},
	title = {Segmentation of Brain Tumor Tissues with Convolutional Neural Networks},
	booktitle = {MICCAI workshop on Multimodal Brain Tumor Segmentation Challenge (BRATS)},
	year = {2014},
	month = {October},
	publisher = {Springer},
	url = {https://www.microsoft.com/en-us/research/publication/segmentation-of-brain-tumor-tissues-with-convolutional-neural-networks/},
	edition = {MICCAI workshop on Multimodal Brain Tumor Segmentation Challenge (BRATS)},
}


@InProceedings{Havaei2014BTS,
	author={Mohammad Havaei and
	Axel Davy and
	David Warde{-}Farley and
	Antoine Biard and
	Aaron C. Courville and
	Yoshua Bengio and
	Chris Pal and
	Pierre{-}Marc Jodoin and
	Hugo Larochelle},
	title="Brain Tumor Segmentation with Deep Neural Networks",
	booktitle="In: Proceedings MICCAI BraTS (Brain Tumor Segmentation Challenge)",
	year="2014",
	pages="1--5",
}

@conference {urban2014MMB,
	title = {Multi-modal Brain Tumor Segmentation using Deep Convolutional NeuralNetworks},
	booktitle = {In: Proceedings MICCAI BraTS (Brain Tumor Segmentation Challenge)},
	year = {2014},
	pages = {31-35},
	author = {Urban, G. and M. Bendszus and Fred A. Hamprecht and Kleesiek, J.}
}

@inproceedings{Dvork2015LSP,
author="Dvo{\v{r}}{\'a}k, Pavel
and Menze, Bjoern",
editor="Menze, Bjoern
and Langs, Georg
and Montillo, Albert
and Kelm, Michael
and M{\"u}ller, Henning
and Zhang, Shaoting
and Cai, Weidong
and Metaxas, Dimitris",
title="Local Structure Prediction with Convolutional Neural Networks for Multimodal Brain Tumor Segmentation",
booktitle="Medical Computer Vision: Algorithms for Big Data",
year="2016",
publisher="Springer International Publishing",
address="Cham",
pages="59--71",
isbn="978-3-319-42016-5",
doi={https://doi.org/10.1007/978-3-319-42016-5_6}, 
}

@InProceedings{Havaei2016CNN,
	author="Havaei, Mohammad
	and Dutil, Francis
	and Pal, Chris
	and Larochelle, Hugo
	and Jodoin, Pierre-Marc",
	editor="Crimi, Alessandro
	and Menze, Bjoern
	and Maier, Oskar
	and Reyes, Mauricio
	and Handels, Heinz",
	title="A Convolutional Neural Network Approach to Brain Tumor Segmentation",
	booktitle="Brainlesion: Glioma, Multiple Sclerosis, Stroke and Traumatic Brain Injuries",
	year="2016",
	publisher="Springer International Publishing",
	address="Cham",
	pages="195--208",
	isbn="978-3-319-30858-6",
	doi={https://doi.org/10.1007/978-3-319-30858-6_17}, 
}

@InProceedings{Pereira2016DCN,
	author="Pereira, S{\'e}rgio
	and Pinto, Adriano
	and Alves, Victor
	and Silva, Carlos A.",
	editor="Crimi, Alessandro
	and Menze, Bjoern
	and Maier, Oskar
	and Reyes, Mauricio
	and Handels, Heinz",
	title="Deep Convolutional Neural Networks for the Segmentation of Gliomas in Multi-sequence MRI",
	booktitle="Brainlesion: Glioma, Multiple Sclerosis, Stroke and Traumatic Brain Injuries",
	year="2016",
	publisher="Springer International Publishing",
	address="Cham",
	pages="131--143",
	isbn="978-3-319-30858-6",
	doi={https://doi.org/10.1007/978-3-319-30858-6_12}, 
}

@InProceedings{Agn2016BTS,
	author="Agn, Mikael
	and Puonti, Oula
	and Rosensch{\"o}ld, Per Munck af
	and Law, Ian
	and Van Leemput, Koen",
	editor="Crimi, Alessandro
	and Menze, Bjoern
	and Maier, Oskar
	and Reyes, Mauricio
	and Handels, Heinz",
	title="Brain Tumor Segmentation Using a Generative Model with an RBM Prior on Tumor Shape",
	booktitle="Brainlesion: Glioma, Multiple Sclerosis, Stroke and Traumatic Brain Injuries",
	year="2016",
	publisher="Springer International Publishing",
	address="Cham",
	pages="168--180",
	isbn="978-3-319-30858-6",
	doi={https://doi.org/10.1007/978-3-319-30858-6_15}, 
}

@InProceedings{Vaidhya2016MBT,
	author="Vaidhya, Kiran
	and Thirunavukkarasu, Subramaniam
	and Alex, Varghese
	and Krishnamurthi, Ganapathy",
	editor="Crimi, Alessandro
	and Menze, Bjoern
	and Maier, Oskar
	and Reyes, Mauricio
	and Handels, Heinz",
	title="Multi-modal Brain Tumor Segmentation Using Stacked Denoising Autoencoders",
	booktitle="Brainlesion: Glioma, Multiple Sclerosis, Stroke and Traumatic Brain Injuries",
	year="2016",
	publisher="Springer International Publishing",
	address="Cham",
	pages="181--194",
	isbn="978-3-319-30858-6",
	doi={https://doi.org/10.1007/978-3-319-30858-6_16},
}

@article{KAMNITSAS2017EM,
	title = "Efficient multi-scale 3D CNN with fully connected CRF for accurate brain lesion segmentation",
	journal = "Medical Image Analysis",
	volume = "36",
	pages = "61 - 78",
	year = "2017",
	issn = "1361-8415",
	doi = "https://doi.org/10.1016/j.media.2016.10.004",
	author = "Konstantinos Kamnitsas and Christian Ledig and Virginia F.J. Newcombe and Joanna P. Simpson and Andrew D. Kane and David K. Menon and Daniel Rueckert and Ben Glocker",
}

@article{Yi2016CNN,
	author    = {Darvin Yi and
	Mu Zhou and
	Zhao Chen and
	Olivier Gevaert},
	title     = {3-D Convolutional Neural Networks for Glioblastoma Segmentation},
	journal   = {CoRR},
	volume    = {abs/1611.04534},
	year      = {2016},
	url       = {http://arxiv.org/abs/1611.04534},
	archivePrefix = {arXiv},
	eprint    = {1611.04534},
	timestamp = {Mon, 13 Aug 2018 16:47:04 +0200},
	biburl    = {https://dblp.org/rec/bib/journals/corr/YiZCG16},
	bibsource = {dblp computer science bibliography, https://dblp.org}
}

@InProceedings{Fritscher2016DNN,
	author="Fritscher, Karl
	and Raudaschl, Patrik
	and Zaffino, Paolo
	and Spadea, Maria Francesca
	and Sharp, Gregory C.
	and Schubert, Rainer",
	editor="Ourselin, Sebastien
	and Joskowicz, Leo
	and Sabuncu, Mert R.
	and Unal, Gozde
	and Wells, William",
	title="Deep Neural Networks for Fast Segmentation of 3D Medical Images",
	booktitle="Medical Image Computing and Computer-Assisted Intervention -- MICCAI 2016",
	year="2016",
	publisher="Springer International Publishing",
	address="Cham",
	pages="158--165",
	isbn="978-3-319-46723-8",
	doi={https://doi.org/10.1007/978-3-319-46723-8_19}
}

@article{ZHAO2018DLM,
	title = "A deep learning model integrating FCNNs and CRFs for brain tumor segmentation",
	journal = "Medical Image Analysis",
	volume = "43",
	pages = "98 - 111",
	year = "2018",
	issn = "1361-8415",
	doi = "https://doi.org/10.1016/j.media.2017.10.002",
	author = "Xiaomei Zhao and Yihong Wu and Guidong Song and Zhenye Li and Yazhuo Zhang and Yong Fan",
}

@INPROCEEDINGS{Pan2015BTG, 
	author={Y. {Pan} and W. {Huang} and Z. {Lin} and W. {Zhu} and J. {Zhou} and J. {Wong} and Z. {Ding}}, 
	booktitle={2015 37th Annual International Conference of the IEEE Engineering in Medicine and Biology Society (EMBC)}, 
	title={Brain tumor grading based on Neural Networks and Convolutional Neural Networks}, 
	year={2015}, 
	volume={}, 
	number={}, 
	pages={699-702}, 
	doi={10.1109/EMBC.2015.7318458}, 
	ISSN={1094-687X}, 
	month={Aug},}

@INPROCEEDINGS{Ye2017GGB, 
	author={F. {Ye} and J. {Pu} and J. {Wang} and Y. {Li} and H. {Zha}}, 
	booktitle={2017 IEEE International Conference on Bioinformatics and Biomedicine (BIBM)}, 
	title={Glioma grading based on 3D multimodal convolutional neural network and privileged learning}, 
	year={2017}, 
	volume={}, 
	number={}, 
	pages={759-763}, 
	doi={10.1109/BIBM.2017.8217751}, 
	ISSN={}, 
	month={Nov},}

@ARTICLE{Sultan2019MCB, 
	author={H. H. {Sultan} and N. M. {Salem} and W. {Al-Atabany}}, 
	journal={IEEE Access}, 
	title={Multi-Classification of Brain Tumor Images Using Deep Neural Network}, 
	year={2019}, 
	volume={7}, 
	number={}, 
	pages={69215-69225}, 
	doi={10.1109/ACCESS.2019.2919122}, 
	ISSN={2169-3536}, 
	month={},}

@article{KABIRANARAKI2019MRI,
	author = "Amin Kabir Anaraki and Moosa Ayati and Foad Kazemi",
	title = "Magnetic resonance imaging-based brain tumor grades classification and grading via convolutional neural networks and genetic algorithms",
	journal = "Biocybernetics and Biomedical Engineering",
	volume = "39",
	number = "1",
	pages = "63 - 74",
	year = "2019",
	issn = "0208-5216",
	doi = "https://doi.org/10.1016/j.bbe.2018.10.004",
}

@INPROCEEDINGS{ChenjieGe20183D, 
	author={C. {Ge} and Q. {Qu} and I. Y. {Gu} and A. {Store Jakola}}, 
	booktitle={2018 25th IEEE International Conference on Image Processing (ICIP)}, 
	title={3D Multi-Scale Convolutional Networks for Glioma Grading Using MR Images}, 
	year={2018}, 
	volume={}, 
	number={}, 
	pages={141-145}, 
	doi={10.1109/ICIP.2018.8451682}, 
	ISSN={2381-8549}, 
	month={Oct},}

@article{Mahmoud:2019a,
	title = "A review on brain tumor diagnosis from MRI images: Practical implications, key achievements, and lessons learned",
	journal = "Magnetic Resonance Imaging",
	volume = "61",
	pages = "300 - 318",
	year = "2019",
	issn = "0730-725X",
	doi = "https://doi.org/10.1016/j.mri.2019.05.028",
	author = "Mahmoud Khaled Abd-Ellah and Ali Ismail Awad and Ashraf A.M. Khalaf and Hesham F.A. Hamed",

}

@InProceedings{Mahmoud:2019b,
	author="Abd-Ellah, Mahmoud Khaled
	and Khalaf, Ashraf A. M.
	and Awad, Ali Ismail
	and Hamed, Hesham F. A.",
	editor="Karray, Fakhri
	and Campilho, Aur{\'e}lio
	and Yu, Alfred",
	title="TPUAR-Net: Two Parallel U-Net with Asymmetric Residual-Based Deep Convolutional Neural Network for Brain Tumor Segmentation",
	booktitle="Image Analysis and Recognition",
	year="2019",
	publisher="Springer International Publishing",
	address="Cham",
	pages="106--116",
	isbn="978-3-030-27272-2"
}

@article{SMJ019,
	author = {Siegel, Rebecca L. and Miller, Kimberly D. and Jemal, Ahmedin},
	title = {Cancer statistics, 2019},
	journal = {CA: A Cancer Journal for Clinicians},
	volume = {69},
	number = {1},
	pages = {7--34},
	keywords = {cancer cases, cancer statistics, death rates, incidence, mortality},
	doi = {10.3322/caac.21551},
	//eprint = {https://onlinelibrary.wiley.com/doi/pdf/10.3322/caac.21551},
	year = {2019}
},


@Article{Asiri2023,
AUTHOR = {Abdullah A. Asiri, Bilal Khan, Fazal Muhammad, Shams ur Rahman, Hassan A. Alshamrani, Khalaf A. Alshamrani, Muhammad Irfan, Fawaz F. Alqhtani},
TITLE = {Machine Learning-Based Models for Magnetic Resonance Imaging (MRI)-Based Brain Tumor Classification},
JOURNAL = {Intelligent Automation \& Soft Computing},
VOLUME = {36},
YEAR = {2023},
NUMBER = {1},
PAGES = {299--312},
ISSN = {2326-005X},
DOI = {10.32604/iasc.2023.032426}
},

@article{Mudda2022,
author = {Mallikarjun Mudda, R. Manjunath, N. Krishnamurthy},
title = {Brain Tumor Classification Using Enhanced Statistical Texture Features},
journal = {IETE Journal of Research},
volume = {68},
number = {5},
pages = {3695-3706},
year  = {2022},
publisher = {Taylor & Francis},
doi = {10.1080/03772063.2020.1775501}
},

@article{Tazin2021,
author = {Tazin, T., Sarker, S., Gupta, P., Ayaz, F., Islam, S., Monirujjaman Khan, M., Bourouis, S., Idris, S. A., Alshazly, H.},
title = {A Robust and Novel Approach for Brain Tumor Classification Using Convolutional Neural Network},
journal = {Computational intelligence and neuroscience},
volume = {2021},
number = {2392395},
pages = {},
year  = {2021},
doi = {10.1155/2021/2392395}
},

@Article{Alsaif2022,
AUTHOR = {Alsaif, Haitham and Guesmi, Ramzi and Alshammari, Badr M. and Hamrouni, Tarek and Guesmi, Tawfik and Alzamil, Ahmed and Belguesmi, Lamia},
TITLE = {A Novel Data Augmentation-Based Brain Tumor Detection Using Convolutional Neural Network},
JOURNAL = {Applied Sciences},
VOLUME = {12},
YEAR = {2022},
NUMBER = {8},
ARTICLE-NUMBER = {3773},
ISSN = {2076-3417},
DOI = {10.3390/app12083773}
},

@InProceedings{Wang2021,
author="Wang, Yixin
and Zhang, Yao
and Hou, Feng
and Liu, Yang
and Tian, Jiang
and Zhong, Cheng
and Zhang, Yang
and He, Zhiqiang",
editor="Crimi, Alessandro
and Bakas, Spyridon",
title="Modality-Pairing Learning for Brain Tumor Segmentation",
booktitle="Brainlesion: Glioma, Multiple Sclerosis, Stroke and Traumatic Brain Injuries",
year="2021",
publisher="Springer International Publishing",
address="Cham",
pages="230--240",
isbn="978-3-030-72084-1"
}

@article{ZHANG2021107562,
title = {Cross-modality deep feature learning for brain tumor segmentation},
journal = {Pattern Recognition},
volume = {110},
pages = {107562},
year = {2021},
issn = {0031-3203},
doi = {https://doi.org/10.1016/j.patcog.2020.107562},
author = {Dingwen Zhang and Guohai Huang and Qiang Zhang and Jungong Han and Junwei Han and Yizhou Yu},
},


@article{Remya2022,
author = {R. Remya and Geetha K. Parimala and S. Sundaravadivelu},
title = {Enhanced DWT Filtering Technique for Brain Tumor Detection},
journal = {IETE Journal of Research},
volume = {68},
number = {2},
pages = {1532-1541},
year  = {2022},
publisher = {Taylor & Francis},
doi = {10.1080/03772063.2019.1656555},
},

@ARTICLE{Sultan2019,
  author={Sultan, Hossam H. and Salem, Nancy M. and Al-Atabany, Walid},
  journal={IEEE Access}, 
  title={Multi-Classification of Brain Tumor Images Using Deep Neural Network}, 
  year={2019},
  volume={7},
  number={},
  pages={69215-69225},
  doi={10.1109/ACCESS.2019.2919122}},

@INPROCEEDINGS{Mahmoud:2019c,
  author={Abd-Ellah, Mahmoud Khaled and Awad, Ali Ismail and Hamed, Hesham F. A. and Khalaf, Ashraf A. M.},
  booktitle={2019 31st International Conference on Microelectronics (ICM)}, 
  title={Parallel Deep CNN Structure for Glioma Detection and Classification via Brain MRI Images}, 
  year={2019},
  volume={},
  number={},
  pages={304-307},
  doi={10.1109/ICM48031.2019.9021872}}

@InProceedings{Andriy2018,
author="Myronenko, Andriy",
editor="Crimi, Alessandro
and Bakas, Spyridon
and Kuijf, Hugo
and Keyvan, Farahani
and Reyes, Mauricio
and van Walsum, Theo",
title="3D MRI Brain Tumor Segmentation Using Autoencoder Regularization",
booktitle="Brainlesion: Glioma, Multiple Sclerosis, Stroke and Traumatic Brain Injuries",
year="2019",
publisher="Springer International Publishing",
address="Cham",
pages="311--320",
isbn="978-3-030-11726-9"
}

@ARTICLE{Ullah2024,

AUTHOR={Ullah, Muhammad Sami  and Khan, Muhammad Attique  and Masood, Anum  and Mzoughi, Olfa  and Saidani, Oumaima  and Alturki, Nazik },

TITLE={Brain tumor classification from MRI scans: a framework of hybrid deep learning model with Bayesian optimization and quantum theory-based marine predator algorithm},

JOURNAL={Frontiers in Oncology},

VOLUME={14},

YEAR={2024},

URL={https://www.frontiersin.org/journals/oncology/articles/10.3389/fonc.2024.1335740},

DOI={10.3389/fonc.2024.1335740},

ISSN={2234-943X}
}

@ARTICLE{Rauf2023,
  
AUTHOR={Rauf, Fatima and Khan, Muhammad Attique and Bashir, Ali Kashif and Jabeen, Kiran and Hamza, Ameer and Alzahrani, Ahmed Ibrahim and Alalwan, Nasser and Masood, Anum},   
	 
TITLE={Automated deep bottleneck residual 82-layered architecture with Bayesian optimization for the classification of brain and common maternal fetal ultrasound planes},      
	
JOURNAL={Frontiers in Medicine},      
	
VOLUME={10},           
	
YEAR={2023},      
	  
URL={https://www.frontiersin.org/articles/10.3389/fmed.2023.1330218},       
	
DOI={10.3389/fmed.2023.1330218},      
	
ISSN={2296-858X},   
   
}


@Article{Attique2023,
AUTHOR = {Muhammad Attique Khan, Reham R. Mostafa, Yu-Dong Zhang, Jamel Baili, Majed Alhaisoni, Usman Tariq, Junaid Ali Khan, Ye Jin Kim, Jaehyuk Cha},
TITLE = {Deep-Net: Fine-Tuned Deep Neural Network Multi-Features Fusion for Brain Tumor Recognition},
JOURNAL = {Computers, Materials \& Continua},
VOLUME = {76},
YEAR = {2023},
NUMBER = {3},
PAGES = {3029--3047},
URL = {http://www.techscience.com/cmc/v76n3/54336},
ISSN = {1546-2226},
DOI = {10.32604/cmc.2023.038838}
}

@Article{Nazir2023,
AUTHOR = {Kainat Nazir, Tahir Mustafa Madni, Uzair Iqbal Janjua, Umer Javed, Muhammad Attique Khan, Usman Tariq, Jae-Hyuk Cha},
TITLE = {3D Kronecker Convolutional Feature Pyramid for Brain Tumor Semantic Segmentation in MR Imaging},
JOURNAL = {Computers, Materials \& Continua},
VOLUME = {76},
YEAR = {2023},
NUMBER = {3},
PAGES = {2861--2877},
URL = {http://www.techscience.com/cmc/v76n3/54318},
ISSN = {1546-2226},
DOI = {10.32604/cmc.2023.039181}
}


@Article{Khan2023,
AUTHOR = {Wajiha Rahim Khan, Tahir Mustafa Madni, Uzair Iqbal Janjua, Umer Javed, Muhammad Attique Khan, Majed Alhaisoni, Usman Tariq, Jae-Hyuk Cha},
TITLE = {A Hybrid Attention-Based Residual Unet for Semantic Segmentation of Brain Tumor},
JOURNAL = {Computers, Materials \& Continua},
VOLUME = {76},
YEAR = {2023},
NUMBER = {1},
PAGES = {647--664},
URL = {http://www.techscience.com/cmc/v76n1/53090},
ISSN = {1546-2226},
DOI = {10.32604/cmc.2023.039188}
}

@article{SZABO2024111468,
title = {Classification Assessment Tool: a program to measure the uncertainty of classification models in terms of class-level metrics},
journal = {Applied Soft Computing},
pages = {111468},
year = {2024},
issn = {1568-4946},
doi = {https://doi.org/10.1016/j.asoc.2024.111468},
url = {https://www.sciencedirect.com/science/article/pii/S1568494624002424},
author = {Szilárd Szabó and Imre J. Holb and Vanda Éva Abriha-Molnár and Gábor Szatmári and Sudhir Kumar Singh and Dávid Abriha},
}

@article{Aydin2021,
title = { On the usage of average Hausdorff distance for segmentation performance assessment: hidden error when used for ranking},
journal = { Eur Radiol Exp.},
VOLUME = {5},
YEAR = {2021},
NUMBER = {4},
PAGES = {1--7},
doi = {https://doi.org/10.1186/s41747-020-00200-2},
author = {Aydin OU, Taha AA, Hilbert A, Khalil AA, Galinovic I, Fiebach JB, Frey D, Madai VI},
}
